# Supplementary material for: DNA Metabarcoding Unveils Habitat-Linked Dietary Variation in Aerial Insectivorous Birds
Source: Animals (Basel). 2025 Mar 27;15(7):974. doi: 10.3390/ani15070974 (PMC11987892; doi:10.3390/ani15070974)
Supplement: Supplementary file 1 [file animals-15-00974-s001.zip]

Archive with 1 entries (1 files):
- animals-3457764-supplementary.pdf
